# Supplementary material for: Identification of large-scale genomic variation in cancer genomes using in silico reference models
Source: Nucleic Acids Res. 2015 Aug 11;44(1):e5. doi: 10.1093/nar/gkv828 (PMC4705683; doi:10.1093/nar/gkv828)
Supplement: SUPPLEMENTARY DATA [file supp_gkv828_nar-01403-met-n-2015-File010.xlsx]

## Sheet: Table 1
Chromosomes	Bands	BP Coverage	Chromosomal Location
10-9	10p14-9q21	0.01048	10p14(10570829-10571629);9q21(71837749-71838549)
11-1	11q23-1p32	0.0103751	11q23(117616704-117617504);1p32(59598455-59599255)
11-16	11p14-16q23	0.0125365	11p14(25584895-25585695);16q23(82337644-82338444)
14-4	14q31-4q33	0.0133649	14q31(88831369-88832169);4q33(171226103-171226903)
14-X	14q13-Xp22	0.0110195	14q13(33913464-33914264);Xp22(24725149-24725949)
15-6	15q23-6q14	0.0106126	15q23(68259567-68260367);6q14(87286282-87287082)
17-2	17q24-2p14	0.0116959	17q24(70706210-70707010);2p14(65825885-65826685)
18-10	18q21-10q21	0.0127633	18q21(46083291-46084091);10q21(64596245-64597045)
19-2	19q13-2p25	0.0125602	19q13(53054071-53054871);2p25(8055945-8056745)
2-3	2q33-3q22	0.0121831	2q33(207285260-207286060);3q22(135857871-135858671)
2-4	2p23-4p16	0.0123944	2p23(26014296-26015096);4p16(10575640-10576440)
2-5	2q22-5p15	0.0126752	2q22(147702888-147703688);5p15(10424844-10425644)
3-13	3p25-13q21	0.0126976	3p25(16246125-16246925);13q21(68227569-68228369)
4-X	4q22-Xq21	0.0109137	4q22(90104120-90104920);Xq21(84389111-84389911)
5-19	5p14-19q13	0.0112931	5p14(23567847-23568647);19q13(44423925-44424725)
5-X	5q35-Xp21	0.0112278	5q35(172438308-172439108);Xp21(26879371-26880171)
8-15	8q21-15q15	0.0117634	8q21(82604665-82605465);15q15(40553539-40554339)
8-6	8q13-6q25	0.0119036	8q13(72263564-72264364);6q25(153682115-153682915)
8-X	8q23-Xq24	0.0125534	8q23(110732717-110733517);Xq24(116772533-116773333)
9-4	9p24-4q28	0.0120007	9p24(5818205-5819005);4q28(128137247-128138047)

## Sheet: Table 2
Labels	TCGA Barcode	Disease	Sample Type
BRCA-1	TCGA-BH-A0DK-10A-01D-A060-02	BRCA	Blood Derived Normal
	TCGA-BH-A0DK-01A-21D-A060-02	BRCA	Primary Solid Tumor
BRCA-2	TCGA-A1-A0SM-01A-11D-A19H-09	BRCA	Primary Solid Tumor
	TCGA-A1-A0SM-10A-02D-A099-09	BRCA	Blood Derived Normal
COAD-1	TCGA-QG-A5Z1-01A-11D-A28G-10	COAD	Primary Solid Tumor
	TCGA-QG-A5Z1-10A-01D-A28G-10	COAD	Blood Derived Normal
COAD-2	TCGA-AZ-4315-01A-01W-1461-10	COAD	Primary Solid Tumor
	TCGA-AZ-4315-10A-01W-1461-10	COAD	Blood Derived Normal
GBM	TCGA-02-2483-01A-01D-1494-08	GBM	Primary Solid Tumor
	TCGA-02-2483-10A-01D-1494-08	GBM	Blood Derived Normal
KIRC	TCGA-A3-3308-01A-01D-2094-10	KIRC	Primary Solid Tumor
	TCGA-A3-3308-11A-01D-2048-08	KIRC	Solid Tissue Normal
LAML	TCGA-AB-2905-03A-01D-0739-09	LAML	Primary Blood Derived Cancer - Peripheral Blood
	TCGA-AB-2905-11A-01D-0739-09	LAML	Blood Derived Normal
LUAD	TCGA-05-4384-10A-01D-1751-02	LUAD	Blood Derived Normal
	TCGA-05-4384-01A-01D-1751-02	LUAD	Primary Solid Tumor
OV	TCGA-04-1331-10A-01D-A324-10	OV	Blood Derived Normal
	TCGA-04-1331-01A-01D-A324-10	OV	Primary Solid Tumor
