# Supplementary material for: Identification of large-scale genomic variation in cancer genomes using in silico reference models
Source: Nucleic Acids Res. 2015 Aug 11;44(1):e5. doi: 10.1093/nar/gkv828 (PMC4705683; doi:10.1093/nar/gkv828)
Supplement: SUPPLEMENTARY DATA [file supp_gkv828_nar-01403-met-n-2015-File011.xlsx]

## Sheet: BRCA
name+A269	PST.Tx	NT.Tx
11p15-12q11	1.6646	1.4421
1q22-16q13	1.6242	1.6098
2q32-10p15	1.464	1.5335
17q23-4q13	1.4618	1.3593
4q13-2q14	1.4406	1.4961
5q31-7q31	1.417	1.4221
5q31-18q23	1.41	1.3668
5q22-4q28	1.3503	1.2814
20q13-11q14	1.3376	1.508
10p15-16q13	1.3298	1.4626
Xq21-9q13	1.316	1.2059
7p11-13q14	1.2313	1.0373
3q22-10p15	1.2252	1.2444
2q35-3q29	1.1776	1.0193
22q13-15q11	1.1763	1.1562
6q22-11q21	1.1696	1.2904
3q12-8p11	1.1565	1.049
21q21-4p14	1.1264	0.9791
10q23-1p22	1.1229	1.0385
4p11-18p11	1.1175	1.0113
11q21-3p13	1.1062	1.0938
10p14-9q13	1.1015	0.935
3p14-16q22	1.0959	1.0753
9q31-3p25	1.0927	0.9959
1q21-3q29	1.0914	0.9863
7p13-6q14	1.082	1.0091
21q22-14q22	1.0818	1.0951
5q35-4q27	1.079	1.0342
18q12-1p34	1.0771	1.0654
3p14-14q23	1.0765	1.0576
4q23-3q29	1.0761	0.9845
9q31-11q13	1.0748	0.9734
12q15-8q13	1.0685	1.0844
11q24-6q16	1.0681	1.0056
17q24-14q24	1.068	1.0698
4q22-2q23	1.0672	1.0645
20q13-2q23	1.0666	1.4674
4q21-7p14	1.0599	1.0696
5q34-8p23	1.0592	1.0797
11q21-4q27	1.0558	1.0679
12q23-10q24	1.0547	1.0831
12q15-2q34	1.0541	1.0544
18q22-3p21	1.0534	0.983
5q22-14q31	1.0517	1.0566
1q43-9p22	1.0509	1.0732
17q23-6q16	1.0483	1.0693
1p32-20q13	1.0481	1.353
4q22-21q21	1.0459	1.035
7p14-3q27	1.0454	1.0627
6q21-12p13	1.0437	1.0621
21q21-18q21	1.0435	1.2003
17q24-3q26	1.0428	1.0536
19q13-1q44	1.0419	1.0215
Xq22-12q22	1.0419	1.0345
11p14-3p23	1.0413	0.9736
2p21-9q34	1.041	0.9221
5q22-3q27	1.041	1.0563
6q21-14q23	1.0387	1.0532
4q31-3p14	1.0383	1.0163
18q21-Xq13	1.038	1.0082
5q34-2q37	1.0376	1.0692
5q35-3q27	1.0372	1.0518
7p21-22q13	1.0358	1.0239
2q33-4q25	1.0355	1.0042
18q22-5q13	1.0354	1.0339
4q21-2p25	1.0353	1.0876
11p13-17p13	1.0339	1.0714
Xq22-7q22	1.0326	1.0196
5q33-4q27	1.0323	1.0552
2q21-7q32	1.031	0.8812
Xq27-7p15	1.0305	0.9995
1q21-9p22	1.0289	0.9471
1q32-16q13	1.0278	1.0274
2p23-4p16	1.0271	1.0397
17q21-9q22	1.0258	1.0218
2q14-4q25	1.0245	0.9843
Xq24-7q32	1.0242	0.9614
5q33-9p23	1.0235	1.0218
18q21-20p13	1.0231	1.0223
11q21-1p36	1.0225	0.9992
2q13-12q13	1.0217	1.0496
1q21-4q25	1.0214	0.9412
2q33-1p31	1.0213	0.9995
9p22-14q21	1.0204	1.0205
18q21-16q22	1.0201	1.0187
6p22-2q23	1.0192	1.0322
1q31-9p24	1.019	1.0488
5q32-9q13	1.0175	0.954
5q35-12p12	1.0173	0.9807
12q13-16q13	1.0163	1.0235
2q23-16q24	1.0158	1.0001
19q13-7q32	1.0157	0.9721
9q32-6q16	1.0153	1.0414
15q26-4q25	1.0141	1.0308
1q41-2p16	1.0141	1.0303
2q32-6p24	1.0138	1.0283
8p21-3p21	1.0138	1.0166
7q34-9p23	1.0133	0.9943
14q24-13q22	1.0128	1.0156
11p13-8q24	1.012	1.0571
7p13-9q22	1.0117	1.0293
Xq28-6p21	1.0117	1.0245
2q31-11q23	1.0099	0.9871
17q23-6p24	1.0096	0.9741
4q22-8q24	1.0091	1.0379
6q21-4p14	1.009	1.0524
4q12-12q15	1.0086	1.0303
2q31-4p14	1.0058	0.9958
2q32-3q22	1.0056	1.0204
2q33-4p16	1.0056	0.9957
12q14-7p13	1.0055	1.0084
17p13-2p24	1.0054	0.9924
15q26-9p23	1.0052	1.0236
4q22-1p36	1.0042	0.9932
7p13-15q13	1.0036	1.1492
1q42-3p25	1.0032	0.9239
1p12-20p12	1.0028	1.0112
1q22-16q22	1.0027	0.9927
6q25-10p14	1.0027	1.0142
6q26-2q37	1.0019	1.012
13q34-6q16	1.0011	1.0127
8p22-2q31	1.0011	1.0342
17q21-7q33	1.0008	0.997
11p13-2p14	1.0007	1.0308
2p15-13q22	1.0006	1.0112
4q23-16q13	1.0001	0.9863
18q21-3p23	0.9992	1.0049
3q23-13q14	0.9985	1.0203
1p32-7q35	0.9982	0.9778
11q23-3p14	0.9981	1.0013
1q24-6p25	0.9977	1.02
15q14-12p13	0.9976	1.0175
18q21-10q25	0.9972	1.0124
11q24-2p24	0.9971	1.011
10q26-2q24	0.9965	0.9956
Xq25-3p24	0.996	0.991
6q13-11q21	0.9953	0.999
11q24-15q21	0.9951	1.019
18q21-7q22	0.9951	1.0023
3p22-2p13	0.995	1.0041
3q27-14q32	0.9946	1.0094
3q26-4q26	0.9937	1.0276
11q23-3q27	0.9928	0.9952
5q13-13q31	0.9926	1.0018
5q23-2p21	0.9918	0.9948
11q13-1p22	0.991	1.0029
13q21-14q32	0.9905	0.99
3q23-8q22	0.9905	1.0169
6p22-Xp21	0.9904	0.986
3p13-12q13	0.9903	1.0014
13q14-7q32	0.99	0.9599
11p13-3q21	0.9899	1.0267
5q31-1q21	0.9895	0.9159
18q21-7p13	0.9887	0.9868
5q33-4p15	0.9885	1.0316
7q21-3p13	0.9874	1.0044
6p21-15q22	0.987	1.0318
4q21-7p22	0.9867	1.0758
6q26-8p22	0.9866	0.995
17p13-16q22	0.9862	0.9836
12q22-6p24	0.986	0.9689
18q21-12q21	0.9859	1.0325
1q44-3q28	0.9852	0.9831
22q13-9q13	0.9842	0.8319
6q13-3p21	0.9819	1.0001
18q21-12p13	0.9813	1.0303
2p23-3q24	0.9809	1
6p23-5q33	0.9809	1.0004
11q13-10q22	0.9807	0.9961
1p22-14q32	0.9804	0.9884
6q13-2p23	0.98	0.9983
3p13-2q37	0.9797	0.9886
3p13-Xp21	0.9783	0.9673
1p35-8p21	0.9782	0.9937
1q12-8q11	0.9779	0.8984
3p21-4q26	0.9775	0.9916
15q25-11p13	0.977	0.9943
6q27-3q22	0.977	0.9957
18q23-20p13	0.9769	0.9718
17q21-11q13	0.9767	0.9724
4p13-12q15	0.9767	0.9919
3p13-14q32	0.9759	0.9822
6p25-22q13	0.9758	0.9862
5p13-6p23	0.9756	1.0825
11q13-14q32	0.9747	1.0118
4p16-7q36	0.9739	0.9946
5q13-3q21	0.9736	0.9954
6p23-12q13	0.9735	0.9733
15q15-7q33	0.9732	0.9767
17q25-11q22	0.9732	0.9939
6q14-1q22	0.9726	1.0557
4p16-9p13	0.9719	0.9885
13q14-11q21	0.9709	0.9975
3p23-4q26	0.9705	1.0789
4q34-13q14	0.9701	0.9434
8q24-2q37	0.9696	0.9751
1p36-8q13	0.9693	0.9855
4p16-8q22	0.9689	0.9917
2p21-7p14	0.9686	0.9801
20p13-4p15	0.9685	0.9775
13q14-4q25	0.9684	0.9845
4q24-19p13	0.9681	0.967
3p21-6p24	0.9679	0.9793
5p14-1p22	0.9673	0.9898
5q35-13q14	0.9666	0.9811
6q27-1q24	0.9666	0.9887
4p14-5p14	0.966	1.0463
4q35-Xq24	0.966	0.9772
17q25-8q24	0.965	0.9646
13q21-9q34	0.9648	0.9726
14q13-17q22	0.9644	0.9557
6q23-3p22	0.963	0.9905
10p14-2p25	0.9616	0.9633
3p21-7q34	0.9607	0.976
14q24-8q22	0.9606	0.9863
1p22-9q34	0.9595	1.0018
6q23-2p25	0.9586	0.9685
9q31-12q15	0.9586	0.9888
20p13-12p13	0.9578	0.9709
7p22-1q12	0.9575	0.9401
9p13-7q32	0.9565	0.8817
3p21-16q22	0.9555	0.9712
6q15-10p13	0.9554	0.9477
5q22-7q36	0.9549	1.0186
5p15-10p13	0.9545	0.9708
7p15-1p33	0.9543	0.9638
14q24-16q24	0.9533	0.9591
9p22-7q32	0.9533	0.9555
1p13-21q22	0.9531	0.9729
21q22-9q34	0.9531	0.9579
3p26-10q22	0.9525	1.0075
10p13-17q22	0.9518	0.9575
10p13-16q23	0.9515	1.0589
5p14-3p21	0.9514	0.9706
5p14-13q32	0.951	0.9723
14q24-11q13	0.9489	0.9632
3q21-14q21	0.9473	1.0165
6p21-3p25	0.9464	0.9974
20p13-16q21	0.9436	0.9515
11q13-8p22	0.9394	0.9781
3q21-13q33	0.9383	0.9759
2p13-1p35	0.9359	0.9439
6q24-16q22	0.9359	NA
11p15-8q24	0.9331	0.9653
2p13-12q22	0.9331	0.9501
12p12-2p12	0.9327	0.9435
3q21-16q24	0.9312	0.9402
6q24-2p23	0.9285	0.964
1p22-7p22	0.9277	0.9502
1p13-7q36	0.9197	0.9414
6q25-9q33	0.9173	0.9708
6q26-3p23	0.9163	0.8876
5q22-9q34	0.9119	0.9679
17q21-3p13	0.9044	0.9284
14q13-10q24	0.9038	0.9666
2q13-19p13	0.8843	0.8936
20p13-9q34	0.8773	0.8588
3q24-16q13	0.8708	0.8709
3p23-1p36	0.8486	0.8564
10p13-19p13	0.8432	0.9253
13q34-7p13	0.7899	0.773
13q34-19p13	0.7844	0.7871
12p13-15p13	NA	NA
13p13-1p35	NA	NA
13p13-3p25	NA	NA
14q13-22p12	NA	0.9634
17p11-13p12	NA	NA
1p32-13p13	NA	0.9409
21p13-4q27	NA	NA
2p25-14p12	NA	0.9912
2q13-14p13	NA	0.7803
4q32-14p13	NA	NA
Xq21-14p12	NA	0.9884
Xq26-14p12	NA	0.9727

## Sheet: BRCA-14
name	PST.Tx	NT.Tx
11p15-12q11	1.9403	1.7553
17q23-4q13	1.6028	1.1605
4q13-2q14	1.5762	1.1707
3q12-8p11	1.3641	1.2589
22q13-15q11	1.2257	1.213
22q13-9q13	1.1428	1.0104
13q34-7p13	1.1031	1.2229
1q22-16q13	1.0973	1.2624
7p13-15q13	1.0642	1.0706
10p14-9q13	1.0503	0.7471
5q32-9q13	1.0184	0.7235
11q23-3q27	1.0091	0.9145
Xq21-9q13	0.9936	0.6809
2q13-14p13	0.968	1.0094
14q13-22p12	0.9602	NA
11p14-3p23	0.9593	0.7999
12q22-6p24	0.9557	1.1071
3q27-14q32	0.9501	0.918
6q26-3p23	0.95	1.1215
18q23-20p13	0.9407	1.0285
7p11-13q14	0.9402	0.882
17q23-6p24	0.9393	0.8609
10p13-16q23	0.9282	0.8941
17q21-3p13	0.9113	1.047
4q23-16q13	0.9076	1.015
11p13-17p13	0.8835	0.9933
6q25-10p14	0.8828	0.8781
11q24-6q16	0.8822	1.0808
11p13-2p14	0.8768	1.0268
Xq26-14p12	0.8688	NA
14q24-11q13	0.8687	0.8158
20p13-9q34	0.8657	1
11q21-3p13	0.862	0.9785
2q32-6p24	0.8545	0.8384
17q24-14q24	0.8537	0.966
10p13-19p13	0.8492	0.8646
2p13-12q22	0.8491	0.8245
12q14-7p13	0.8465	0.8461
9p22-14q21	0.845	0.7794
21q22-9q34	0.8386	0.8271
2p21-9q34	0.8378	1.0893
10p13-17q22	0.8344	0.9046
9q31-12q15	0.8318	0.8209
3p13-14q32	0.8311	0.9097
7p13-9q22	0.829	0.8539
2q35-3q29	0.8289	0.9358
2q32-10p15	0.8284	0.7973
Xq24-7q32	0.8283	0.7936
11q21-4q27	0.8269	0.9475
11p13-3q21	0.8198	0.9525
2q23-16q24	0.8191	0.8909
6p25-22q13	0.8189	0.8585
1q32-16q13	0.8176	0.909
3p26-10q22	0.8161	0.8617
9p22-7q32	0.8154	0.8444
6q26-8p22	0.8113	0.9518
5q31-18q23	0.81	0.9754
Xq22-12q22	0.8093	0.9097
2p21-7p14	0.8076	0.8483
5q22-3q27	0.8075	0.8509
10p15-16q13	0.8055	0.9877
6p23-12q13	0.805	0.7917
12q23-10q24	0.8048	0.9438
3q24-16q13	0.8042	0.9447
1q12-8q11	0.8017	0.8529
14q13-10q24	0.7994	0.895
11q24-2p24	0.7976	0.8735
17q21-11q13	0.7962	0.9276
12q15-8q13	0.7959	0.8807
6p23-5q33	0.7957	0.9496
1q43-9p22	0.7951	0.9339
17q21-7q33	0.7926	0.9182
12q15-2q34	0.7925	0.8827
9p13-7q32	0.7923	0.7686
7p21-22q13	0.7918	0.9109
1q24-6p25	0.7909	0.8868
13q21-14q32	0.7908	0.7949
2p15-13q22	0.7903	0.8675
13q21-9q34	0.7898	0.7336
3p23-1p36	0.7893	0.8633
7p22-1q12	0.7872	1.2491
14q13-17q22	0.7856	0.861
2q13-19p13	0.785	0.8378
7q34-9p23	0.7841	0.8752
3q21-16q24	0.784	0.7717
17p13-16q22	0.7837	0.8343
1p32-13p13	0.7828	NA
5p15-10p13	0.7823	0.9283
9q31-11q13	0.7812	0.8063
18q21-16q22	0.7811	0.7779
18q21-3p23	0.7811	0.8031
20p13-16q21	0.7796	0.9078
11q13-14q32	0.7788	0.8629
6p22-Xp21	0.7788	0.794
9q31-3p25	0.7788	0.8224
13q34-19p13	0.7786	1.0045
Xq27-7p15	0.7782	0.9183
3p21-16q22	0.778	0.8308
5q22-7q36	0.7772	0.7454
3p23-4q26	0.777	0.921
4q23-3q29	0.777	0.8456
20q13-2q23	0.7763	0.904
21q22-14q22	0.7757	0.8203
1q44-3q28	0.7743	0.9285
3p14-16q22	0.773	0.9041
5q34-2q37	0.7714	0.9129
Xq22-7q22	0.7701	0.8822
9q32-6q16	0.7683	0.895
11q13-8p22	0.768	0.8744
3p21-7q34	0.7678	0.8404
4q21-2p25	0.7673	0.7962
4p11-18p11	0.7661	0.8263
3p13-2q37	0.7651	0.887
11q24-15q21	0.7646	1.0994
15q26-9p23	0.7641	0.7884
11q23-3p14	0.7627	0.8346
11q21-1p36	0.7623	0.8495
11q13-10q22	0.7621	0.849
4p16-9p13	0.7589	0.8169
5q33-4q27	0.7585	0.9182
2q33-4p16	0.7575	0.8295
17q21-9q22	0.7574	0.8141
19q13-1q44	0.757	0.7588
11p13-8q24	0.7569	0.848
5q34-8p23	0.7569	0.9
15q25-11p13	0.7541	0.8551
20q13-11q14	0.7541	0.8106
2q33-4q25	0.7536	0.848
1q22-16q22	0.7535	1.2316
17q25-8q24	0.7522	0.7102
2q31-11q23	0.7522	0.8795
1p22-9q34	0.751	0.7772
21q21-18q21	0.751	0.8151
1p12-20p12	0.7504	0.7953
4q24-19p13	0.75	0.7661
5q22-9q34	0.7495	0.7267
3p14-14q23	0.7494	0.8957
20p13-12p13	0.7491	1.0345
5q13-13q31	0.7486	0.836
6q26-2q37	0.7478	0.9347
3p21-6p24	0.7474	0.915
6q27-3q22	0.7466	0.7458
3q23-13q14	0.7465	0.8399
6q13-2p23	0.7448	0.7642
1p22-14q32	0.7438	0.7866
15q15-7q33	0.7436	0.8576
5p13-6p23	0.7424	0.7369
17q25-11q22	0.7416	0.7522
13q14-11q21	0.7411	0.8345
7p14-3q27	0.7408	0.8166
2p23-3q24	0.7407	0.9628
5q35-4q27	0.7406	0.8413
14q24-13q22	0.7403	0.8387
3q22-10p15	0.7397	0.7762
5q33-9p23	0.7389	0.883
3q21-13q33	0.7387	0.8473
4q21-7p14	0.7385	0.7606
4p13-12q15	0.7382	0.9643
7p15-1p33	0.7368	0.8582
2q31-4p14	0.7365	0.8845
3q23-8q22	0.7355	0.8369
18q21-12p13	0.735	0.7466
1q42-3p25	0.7344	1.5452
6q24-16q22	0.7338	0.8014
3p13-Xp21	0.7328	0.8417
18q21-10q25	0.7324	0.7603
13q14-7q32	0.7322	0.8247
21q21-4p14	0.7314	0.8375
18q12-1p34	0.7309	0.8343
4p16-7q36	0.7289	0.8121
19q13-7q32	0.7287	0.8869
3p22-2p13	0.7283	0.7954
13q34-6q16	0.7282	0.7632
17q23-6q16	0.7226	0.7914
6q23-3p22	0.7218	0.8309
17q24-3q26	0.7217	0.8592
5q35-3q27	0.7214	0.8228
18q21-7p13	0.7206	0.7875
2q21-7q32	0.7206	0.7205
10p14-2p25	0.7202	0.8387
4p14-5p14	0.7185	0.8123
4q12-12q15	0.7183	0.8367
5q35-13q14	0.718	0.7533
Xq28-6p21	0.717	0.8346
12q13-16q13	0.7169	0.7802
11q13-1p22	0.7162	0.8044
1q41-2p16	0.7158	0.7759
5q35-12p12	0.7157	0.7693
18q21-12q21	0.7156	0.7381
6q25-9q33	0.7154	0.8376
5p14-13q32	0.7153	0.776
10q26-2q24	0.7147	0.8689
5p14-3p21	0.7121	0.7767
18q21-7q22	0.7117	0.7674
3p21-4q26	0.7108	0.7876
13q14-4q25	0.7086	0.8129
8p22-2q31	0.7085	0.8238
2p13-1p35	0.7083	0.8419
4p16-8q22	0.7074	0.8333
3p13-12q13	0.704	0.9283
4q35-Xq24	0.7032	0.7995
4q34-13q14	0.7027	0.8014
10q23-1p22	0.7016	0.8251
6q14-1q22	0.6983	0.7579
12p12-2p12	0.6966	0.7809
15q26-4q25	0.6961	0.7731
14q24-16q24	0.696	0.8769
6q13-11q21	0.6938	0.7858
Xq25-3p24	0.6938	0.7679
17p13-2p24	0.6908	0.8252
3q27-6q15	0.6901	NA
5q33-4p15	0.6901	0.8358
3q21-14q21	0.6857	0.7607
6q21-4p14	0.684	0.8246
8p21-3p21	0.6819	0.7831
6p22-2q23	0.6812	0.8048
8q24-2q37	0.6803	0.7045
6q27-1q24	0.6801	0.7542
15q14-12p13	0.6789	0.7499
20p13-4p15	0.6753	0.8088
1p13-7q36	0.6751	0.7671
1q31-9p24	0.6741	0.7842
1p22-7p22	0.6738	0.8898
1p13-21q22	0.6723	0.7862
6q13-3p21	0.6666	0.7805
6p21-3p25	0.6661	0.7865
2q32-3q22	0.6637	0.7864
5q23-2p21	0.6587	0.7749
2q14-4q25	0.6583	0.7927
11p15-8q24	0.6579	0.6724
4q31-3p14	0.6578	0.7611
5p14-1p22	0.6542	0.7609
6q15-10p13	0.6538	0.8274
7q21-3p13	0.653	0.78
1p35-8p21	0.6523	0.8411
2q33-1p31	0.652	0.8637
5q31-7q31	0.6432	0.7399
7p13-6q14	0.6427	0.7577
1p32-7q35	0.635	0.8774
18q22-3p21	0.6319	0.7863
6q21-14q23	0.6259	0.8169
6q24-2p23	0.6206	0.8032
18q21-20p13	0.6202	0.7947
5q31-1q21	0.6155	0.7023
18q22-5q13	0.6142	0.7673
14q24-8q22	0.6136	0.7884
2q13-12q13	0.6128	0.84
5q22-14q31	0.6049	0.7436
4q22-2q23	0.595	0.8941
4q22-1p36	0.5944	0.861
18q21-Xq13	0.5856	0.7502
4q22-21q21	0.5855	0.8707
1p36-8q13	0.5839	0.8595
2p23-4p16	0.5833	0.8193
6q22-11q21	0.5827	0.7442
1p32-20q13	0.5805	0.8235
4q22-8q24	0.58	0.839
6q23-2p25	0.5793	0.7837
6q21-12p13	0.5768	0.7671
5q13-3q21	0.5621	0.8529
6p21-15q22	0.5495	0.7365
5q22-4q28	0.5473	0.6992
3q26-4q26	0.5331	0.7664
4q21-7p22	0.5207	0.7408
1q21-9p22	0.5191	0.6984
1q21-3q29	0.4963	0.7736
1q21-4q25	0.4682	0.6969
12p13-15p13	NA	0.8544
13p13-1p35	NA	NA
13p13-3p25	NA	NA
17p11-13p12	NA	0.7914
21p13-4q27	NA	NA
2p25-14p12	NA	0.9106
4q32-14p13	NA	NA
Xq21-14p12	NA	NA

## Sheet: COAD
name	PST.Tx	NT.Tx
3q12-8p11	2.2908	0.657
17q23-4q13	2.0243	0.9207
4q13-2q14	2.0219	0.8446
22q13-9q13	1.4118	0.8199
11p15-12q11	1.3298	0.6483
10p14-9q13	1.3005	0.6274
7p11-13q14	1.2426	0.489
22q13-15q11	1.2033	0.9616
Xq21-9q13	1.2029	0.6037
7p22-1q12	1.1165	0.7348
5q32-9q13	0.9501	0.5623
11p14-3p23	0.9258	0.5036
17q21-11q13	0.8986	0.4968
20p13-16q21	0.8973	0.6032
3p26-10q22	0.8966	0.5027
10p13-16q23	0.8953	0.5664
1q22-16q22	0.8925	0.633
3p21-7q34	0.8859	0.4854
6p25-22q13	0.8854	0.4618
11p13-2p14	0.8825	0.5184
17q24-14q24	0.8805	0.5215
10p13-17q22	0.88	0.5329
3q27-14q32	0.88	0.409
21q22-14q22	0.8745	0.3493
5q34-8p23	0.8734	0.6205
3p21-16q22	0.8698	0.4872
17q23-6p24	0.8693	0.5785
12p13-15p13	0.8665	NA
17q21-3p13	0.8665	0.5862
1q24-6p25	0.8653	0.4833
2p21-9q34	0.8588	0.5333
11q13-8p22	0.8582	0.4879
17q21-7q33	0.8573	0.5977
14q24-16q24	0.8507	0.4938
9q32-6q16	0.8502	0.5992
1q42-3p25	0.8488	0.469
1q43-9p22	0.8474	0.5005
5q34-2q37	0.8471	0.6108
7p21-22q13	0.8448	0.5769
17q24-3q26	0.8403	0.5051
3q24-16q13	0.8376	0.3761
5q33-4q27	0.835	0.5208
12q15-2q34	0.8338	0.4741
5q33-4p15	0.8317	0.539
12q22-6p24	0.8282	0.5851
15q15-7q33	0.826	0.5123
17p13-16q22	0.8222	0.5277
5q33-9p23	0.8208	0.5401
6p23-12q13	0.8199	0.3533
3p21-4q26	0.8178	0.4523
20p13-12p13	0.8176	0.5763
3q21-16q24	0.8145	0.4843
5q31-18q23	0.8138	0.5345
10p13-19p13	0.8136	0.5674
2p21-7p14	0.8127	0.4709
12q15-8q13	0.8108	0.4881
20p13-9q34	0.8102	0.4401
6p22-Xp21	0.8102	0.3282
5q31-7q31	0.8073	0.5289
11q13-14q32	0.8056	0.5786
6p22-2q23	0.8046	0.3297
18q21-12p13	0.8029	0.533
20q13-2q23	0.8017	0.3348
3q21-14q21	0.8016	0.4914
18q21-3p23	0.8015	0.5111
3q23-13q14	0.7991	0.3316
21q21-18q21	0.7981	0.3284
9q31-11q13	0.7979	0.474
7p14-3q27	0.7977	0.5533
7q34-9p23	0.7973	0.5126
20p13-4p15	0.7957	0.3559
11p13-17p13	0.7956	0.5214
21q22-9q34	0.795	0.5051
18q21-20p13	0.7944	0.5086
3q23-8q22	0.7939	0.3177
9q31-3p25	0.7937	0.4534
18q21-10q25	0.7936	0.4963
18q21-16q22	0.7932	0.5109
4p13-12q15	0.7914	0.3704
9p13-7q32	0.7908	0.5048
2p13-12q22	0.7906	0.5095
Xq22-7q22	0.7897	0.5299
18q21-7q22	0.7896	0.4652
18q21-7p13	0.7894	0.5158
11q21-4q27	0.7885	0.5033
3p21-6p24	0.7884	0.4853
11q24-2p24	0.787	0.4411
3p14-16q22	0.7867	0.4687
6p21-15q22	0.7867	0.3552
6p23-5q33	0.7862	0.3633
3p14-14q23	0.7832	0.4617
3q22-10p15	0.7823	0.3038
11q24-6q16	0.782	0.5209
1q31-9p24	0.7817	0.455
10p15-16q13	0.7815	0.5182
15q26-9p23	0.7815	0.4669
11p13-3q21	0.7802	0.5
5q35-3q27	0.7801	0.4939
20q13-11q14	0.78	0.3396
3p23-4q26	0.78	0.5376
12q23-10q24	0.7792	0.5144
3q21-13q33	0.7791	0.471
11p13-8q24	0.7788	0.5055
11q24-15q21	0.7783	0.5233
Xq28-6p21	0.7782	0.3284
Xq24-7q32	0.7779	0.477
9p22-14q21	0.7774	0.487
Xq22-12q22	0.7765	0.5021
2p13-1p35	0.7761	0.5316
5q22-3q27	0.7761	0.5218
14q24-8q22	0.7743	0.5314
15q26-4q25	0.7741	0.4585
12q13-16q13	0.7736	0.511
1q44-3q28	0.7733	0.4811
11q13-10q22	0.7731	0.4681
5q35-4q27	0.7724	0.3463
17q23-6q16	0.7706	0.5165
11q21-3p13	0.7699	0.5196
18q21-12q21	0.7699	0.4928
10q26-2q24	0.7698	0.4426
17p13-2p24	0.7682	0.4392
6p21-3p25	0.7681	0.3552
4p16-9p13	0.7679	0.509
17q21-9q22	0.7676	0.4908
7q21-3p13	0.7651	0.4659
5q13-13q31	0.7649	0.5096
5q13-3q21	0.7637	0.4855
9p22-7q32	0.7636	0.4951
2p15-13q22	0.7626	0.6045
9q31-12q15	0.7624	0.4697
10p14-2p25	0.7617	0.4589
15q25-11p13	0.7615	0.4909
21q21-4p14	0.7614	0.3734
7p13-9q22	0.7598	0.5163
11q23-3q27	0.7589	0.6219
1q22-16q13	0.7589	0.5369
3q26-4q26	0.7583	0.325
8p22-2q31	0.7582	0.4347
11q23-3p14	0.757	0.4556
8q24-2q37	0.7569	0.4553
5q35-12p12	0.7568	0.4722
6q13-11q21	0.7568	0.3289
3p13-2q37	0.7567	0.4255
7p15-1p33	0.7564	0.4706
4p14-5p14	0.7559	0.3687
18q21-Xq13	0.7543	0.4858
3p22-2p13	0.7543	0.4387
6q13-2p23	0.7542	0.3199
4q12-12q15	0.7538	0.4852
5q35-13q14	0.7533	0.469
5q22-14q31	0.7532	0.5019
Xq27-7p15	0.753	0.3365
5q22-7q36	0.7523	0.4301
1q41-2p16	0.752	0.4109
3p13-Xp21	0.7507	0.454
5q22-4q28	0.7492	0.4937
5q23-2p21	0.7473	0.441
6q26-3p23	0.7464	0.4574
12p12-2p12	0.7441	0.4344
4p16-7q36	0.7435	0.3694
5q22-9q34	0.7434	0.4851
7p13-6q14	0.7433	0.4858
17q25-8q24	0.7428	0.4649
1q32-16q13	0.7428	0.4826
17q25-11q22	0.7417	0.4769
1q12-8q11	0.7414	0.4972
Xq25-3p24	0.7412	0.4208
15q14-12p13	0.7388	0.4711
8p21-3p21	0.7384	0.4746
18q22-3p21	0.7359	0.4575
11p15-8q24	0.7345	0.4605
4p16-8q22	0.7335	0.4659
18q12-1p34	0.7325	0.4807
4p11-18p11	0.7291	0.3079
12q14-7p13	0.7131	0.5369
3q27-6q15	0.7081	0.3975
5q31-1q21	0.7056	0.5099
7p13-15q13	0.6933	0.5457
1q21-9p22	0.6863	0.4829
10q23-1p22	0.685	0.4663
1q21-4q25	0.6839	0.4837
1q21-3q29	0.6778	0.484
18q23-20p13	0.6699	0.4091
11q21-1p36	0.6574	0.4599
13q34-7p13	0.6495	0.7087
3p23-1p36	0.649	0.4724
3p13-14q32	0.6359	0.5019
11q13-1p22	0.6328	0.4231
2q35-3q29	0.6141	0.503
4q23-16q13	0.598	0.3943
2q32-6p24	0.5826	0.455
6q26-8p22	0.5817	0.38
13q34-19p13	0.5802	0.5599
14q13-10q24	0.578	0.5024
14q24-13q22	0.576	0.4743
4q22-2q23	0.5683	0.3338
13q21-14q32	0.5674	0.505
2q13-19p13	0.5673	0.521
2q21-7q32	0.5662	0.4305
6q25-9q33	0.5643	0.3712
2q32-10p15	0.5633	0.3054
4q22-21q21	0.5631	0.5226
2q32-3q22	0.561	0.4486
2q33-4p16	0.5601	0.518
14q13-17q22	0.5598	0.5313
2q33-4q25	0.5588	0.5146
13q14-11q21	0.5585	0.58
6q26-2q37	0.5571	0.3722
5p15-10p13	0.5557	0.5368
2p23-3q24	0.5555	0.5204
13q14-4q25	0.5541	0.5698
13q21-9q34	0.5524	0.5006
4q22-8q24	0.5488	0.3412
4q21-7p22	0.5486	0.54
13q14-7q32	0.5442	0.5009
6q24-2p23	0.5413	0.3678
4q35-Xq24	0.539	0.341
1p32-7q35	0.5378	0.4548
19q13-7q32	0.5371	0.3721
2q13-12q13	0.5361	0.521
19q13-1q44	0.5352	0.3638
6q24-16q22	0.5325	0.528
2q23-16q24	0.5301	0.3493
4q31-3p14	0.5296	0.3078
2p23-4p16	0.5291	0.4666
6q25-10p14	0.5278	0.3886
5p14-13q32	0.5269	0.4854
4q21-2p25	0.5263	0.5103
6q23-2p25	0.5262	0.4866
1p32-20q13	0.5228	0.4473
6q23-3p22	0.5222	0.4721
5p14-3p21	0.5207	0.5123
4q21-7p14	0.5192	0.5088
4q23-3q29	0.5155	0.3517
3p13-12q13	0.5146	0.4633
6q15-10p13	0.5132	0.483
4q32-14p13	0.5119	NA
13q34-6q16	0.5099	0.4909
6q13-3p21	0.5092	0.4662
6q21-14q23	0.5085	0.4787
6q21-4p14	0.5076	0.5083
14q24-11q13	0.5051	0.4792
1p12-20p12	0.5042	0.5131
2q14-4q25	0.5019	0.4259
4q34-13q14	0.5003	0.3191
6q21-12p13	0.4982	0.4959
6q22-11q21	0.4966	0.4782
6q14-1q22	0.4942	0.4476
5p13-6p23	0.494	0.3097
2q31-11q23	0.4929	0.3155
4q24-19p13	0.4921	0.3352
2q31-4p14	0.4911	0.3156
6q27-3q22	0.4903	0.3123
18q22-5q13	0.4838	0.4467
6q27-1q24	0.4786	0.3392
1p35-8p21	0.4608	0.4906
1p36-8q13	0.4357	0.441
4q22-1p36	0.4333	0.4941
1p22-7p22	0.4307	0.4577
1p22-9q34	0.4298	0.4545
1p22-14q32	0.4209	0.4511
1p13-21q22	0.4003	0.4422
1p13-7q36	0.3934	0.4456
2q33-1p31	0.3838	0.4253
5p14-1p22	0.3828	0.4275
13p13-1p35	NA	NA
13p13-3p25	NA	NA
14q13-22p12	NA	0.6861
17p11-13p12	NA	NA
1p32-13p13	NA	NA
21p13-4q27	NA	NA
2p25-14p12	NA	NA
2q13-14p13	NA	0.5113
Xq21-14p12	NA	NA
Xq26-14p12	NA	NA

## Sheet: COAD-14
name	PST.Tx	NT.Tx
11p15-12q11	5.4668	1.9311
17q23-4q13	5.344	1.6522
4q13-2q14	5.1264	1.6465
3q12-8p11	4.4617	1.5529
Xq21-9q13	3.2296	1.1274
22q13-9q13	3.1261	1.3147
7p11-13q14	2.1361	1.3045
10p14-9q13	1.9305	1.0396
5q32-9q13	1.9255	1.0393
22q13-15q11	1.5828	1.2918
7p13-15q13	1.5751	1.1731
1q12-8q11	1.5075	1.2164
10p13-19p13	1.4648	1.1128
2q23-16q24	1.4554	1.1019
21q22-9q34	1.444	1.0879
13q34-7p13	1.3524	1.3449
18q23-20p13	1.3439	1.1223
1q22-16q13	1.3392	1.6826
11q13-14q32	1.3282	1.0507
3p21-7q34	1.3123	1.2168
5q22-4q28	1.2998	0.9492
14q13-17q22	1.293	1.0275
4p11-18p11	1.2724	0.9563
14q13-10q24	1.2652	1.0207
12q22-6p24	1.264	1.1573
2p21-9q34	1.2574	1.1696
7p22-1q12	1.252	1.3658
6q13-2p23	1.2484	1.023
18q21-16q22	1.2252	1.0143
3p21-16q22	1.2233	1.167
18q21-20p13	1.2201	1.0035
6q26-3p23	1.2142	1.2028
6q13-3p21	1.2139	0.9966
10q26-2q24	1.2117	1.041
18q21-12p13	1.2095	0.9862
5q22-14q31	1.2086	0.9822
18q21-3p23	1.203	0.9929
18q21-7p13	1.1996	0.9759
18q21-7q22	1.198	0.9784
7p21-22q13	1.197	0.9907
5q13-3q21	1.1946	0.9869
3p23-4q26	1.1942	1.1551
1q22-16q22	1.1927	1.2497
3q21-13q33	1.1893	0.9701
18q21-Xq13	1.1862	1.0085
2q21-7q32	1.1856	0.9117
4q21-7p14	1.1836	0.9703
18q21-10q25	1.1816	0.9721
Xq27-7p15	1.1814	0.9918
13q34-6q16	1.1806	0.9949
3p21-6p24	1.1581	0.9913
18q21-12q21	1.1577	1.0077
9q31-11q13	1.1572	0.9834
2q13-19p13	1.1561	0.9724
21q22-14q22	1.155	1.2405
4p13-12q15	1.1545	0.9867
11q21-3p13	1.1513	1.0697
11q21-4q27	1.1484	1.022
10p13-16q23	1.1472	1.3341
6q26-2q37	1.1466	1.4183
4q23-16q13	1.1429	1.1329
10p13-17q22	1.142	1.0845
5q13-13q31	1.1419	0.9981
9q31-3p25	1.1418	0.9757
5q22-3q27	1.1371	0.9818
17q24-3q26	1.134	0.9921
9q31-12q15	1.131	0.98
5q22-9q34	1.1295	0.9442
3p14-16q22	1.1288	1.0067
9q32-6q16	1.1282	0.9995
3q27-6q15	1.1271	1.1244
21q21-4p14	1.1257	0.9873
3q23-8q22	1.1235	1.0403
6q15-10p13	1.1231	0.9649
12q23-10q24	1.1225	1.0176
15q15-7q33	1.1197	0.9717
2q32-10p15	1.119	1.0915
3p21-4q26	1.1179	1.0733
17q24-14q24	1.1176	1.0749
11p13-17p13	1.1148	1.0378
Xq21-14p12	1.1148	NA
14q24-11q13	1.1146	1.0658
6p22-Xp21	1.1141	0.9573
6q23-3p22	1.1132	0.9432
12q13-16q13	1.1105	1.0836
5q22-7q36	1.1074	0.9552
11q24-6q16	1.1073	0.9781
6p22-2q23	1.1063	0.9505
5p15-10p13	1.1045	0.9864
7p13-9q22	1.1036	1.0305
3q27-14q32	1.1028	1.0201
3p14-14q23	1.1006	1.0084
4p16-9p13	1.0957	0.9161
3q21-14q21	1.0954	0.9579
3p13-Xp21	1.0936	0.9636
6q13-11q21	1.0936	1.0243
4q35-Xq24	1.0927	0.9729
9p22-7q32	1.0927	0.9928
5p14-3p21	1.0912	1.0255
6q25-10p14	1.0902	1.0162
21q21-18q21	1.089	0.98
6q27-1q24	1.0879	0.9665
10p15-16q13	1.0869	0.9977
4q34-13q14	1.0807	0.9648
17q21-11q13	1.0805	0.9721
4p16-7q36	1.0802	0.9253
2p23-3q24	1.0756	0.9952
2q32-6p24	1.0755	1.0049
3p26-10q22	1.0737	1.0041
20p13-16q21	1.0735	0.9952
17p13-16q22	1.0734	0.9881
3q22-10p15	1.0728	1.0257
2p21-7p14	1.0725	0.9519
11q24-15q21	1.0724	0.9988
11q23-3q27	1.072	1.0166
3q21-16q24	1.0717	0.9116
12q15-2q34	1.0681	1.0086
11p14-3p23	1.0654	0.9949
6q27-3q22	1.0654	0.9638
20p13-12p13	1.0646	1.0116
6q25-9q33	1.0633	0.9925
4q22-2q23	1.0631	1.0055
5q34-2q37	1.0628	0.9905
4q22-21q21	1.0627	1.0224
14q24-13q22	1.0569	1.0344
6q26-8p22	1.0567	1.0187
17q21-9q22	1.0565	0.9387
2p23-4p16	1.0531	0.9524
2q33-4q25	1.0523	1.0187
20p13-4p15	1.0522	0.9514
2q13-12q13	1.0499	0.9755
6p21-3p25	1.0496	0.9262
17q21-7q33	1.0492	1.0137
Xq22-12q22	1.0479	1.0859
5q33-9p23	1.0451	1.0564
2q33-4p16	1.044	0.9722
18q22-5q13	1.0434	0.9727
17q25-11q22	1.0415	0.9655
13q14-4q25	1.0409	1.0488
6q24-16q22	1.0407	0.9779
1q32-16q13	1.0405	1.0972
11q13-8p22	1.04	0.9607
5q31-7q31	1.0377	0.999
15q25-11p13	1.0365	0.9817
15q14-12p13	1.0349	0.9369
7p13-6q14	1.0338	0.9803
5p14-13q32	1.0334	1.0436
5q34-8p23	1.0329	0.9696
6p25-22q13	1.0326	1.0532
11p13-2p14	1.0316	1.0564
13q21-14q32	1.0313	0.9699
19q13-7q32	1.0313	1.0121
1p12-20p12	1.031	0.9619
17q23-6p24	1.0304	0.9821
9p22-14q21	1.0304	1.0177
Xq28-6p21	1.029	0.9796
6p23-5q33	1.0281	1.0112
Xq22-7q22	1.0275	1.0422
6q22-11q21	1.0261	0.9684
2q32-3q22	1.0258	0.9398
4p14-5p14	1.0258	0.9342
3q23-13q14	1.0257	0.9879
11p13-3q21	1.0246	0.9905
7p14-3q27	1.0234	0.969
4q12-12q15	1.0232	0.9867
4q22-8q24	1.0231	0.9534
11q13-10q22	1.0223	0.9549
13q14-11q21	1.0218	1.0779
4p16-8q22	1.0211	0.8994
18q22-3p21	1.0209	0.9763
20q13-2q23	1.0204	0.9913
7p15-1p33	1.02	0.9959
14q24-8q22	1.0197	0.9826
4q31-3p14	1.0194	0.9501
6q14-1q22	1.0194	1.0149
2q31-11q23	1.0169	0.9729
13q14-7q32	1.0158	1.0541
17q25-8q24	1.015	0.9515
5q33-4q27	1.0143	0.9764
20p13-9q34	1.0127	0.959
12q15-8q13	1.0124	1.032
1q31-9p24	1.0123	0.9407
11p13-8q24	1.0118	0.9363
10p14-2p25	1.011	0.9676
20q13-11q14	1.0103	0.9855
3q24-16q13	1.0086	1.0239
8p21-3p21	1.0086	0.9652
11q24-2p24	1.0085	0.9829
5q33-4p15	1.0076	0.939
6q21-4p14	1.0075	0.9965
6q24-2p23	1.0071	0.9613
3p13-14q32	1.0056	0.9898
14q24-16q24	1.0049	1.0153
4q24-19p13	1.0028	0.9988
2p15-13q22	1.002	1.0196
13q34-19p13	1.0005	1.0202
3q26-4q26	1	0.9826
11q23-3p14	0.9985	0.9938
1p32-7q35	0.9973	0.9577
Xq24-7q32	0.9959	1.0914
7q21-3p13	0.9949	0.9507
1p22-14q32	0.9946	0.9758
5p13-6p23	0.994	0.9827
4q23-3q29	0.9933	0.9341
6q21-14q23	0.9927	1.0192
2q31-4p14	0.9919	0.9489
Xq25-3p24	0.9913	0.9818
6p23-12q13	0.99	0.9532
15q26-9p23	0.9897	1.0022
9p13-7q32	0.9866	0.9647
12p12-2p12	0.9865	0.986
2q35-3q29	0.9851	0.9474
5q35-4q27	0.9847	0.9775
6q21-12p13	0.9825	0.9815
2p13-12q22	0.9822	1.0295
6q23-2p25	0.982	0.953
3p13-12q13	0.9815	0.9459
1p13-21q22	0.9782	0.9441
13q21-9q34	0.978	0.93
8p22-2q31	0.9767	0.9714
4q21-2p25	0.9758	0.9944
7q34-9p23	0.9751	0.9697
3p22-2p13	0.9739	1.0057
1q43-9p22	0.9737	1.0137
19q13-1q44	0.97	0.9955
17q21-3p13	0.9698	1.043
17q23-6q16	0.9682	1.0018
5q35-13q14	0.9661	0.9476
6p21-15q22	0.9661	0.9182
8q24-2q37	0.9648	0.9308
12q14-7p13	0.9636	1.0327
3p13-2q37	0.962	0.9621
1p22-9q34	0.9605	0.9537
5q23-2p21	0.9574	0.9804
1p36-8q13	0.9542	1.0027
5q31-18q23	0.9541	1.0272
3p23-1p36	0.9523	1.1165
5p14-1p22	0.9506	0.9921
5q35-12p12	0.9486	0.9666
1q44-3q28	0.9485	0.9881
1q42-3p25	0.941	0.9892
1q24-6p25	0.9409	0.9949
1p35-8p21	0.9373	0.9964
5q35-3q27	0.9353	1.0326
18q12-1p34	0.935	0.9759
15q26-4q25	0.9319	1.0137
2q14-4q25	0.9306	0.9506
1p13-7q36	0.9206	0.9092
10q23-1p22	0.9142	0.9836
11q13-1p22	0.9141	0.9553
1p32-20q13	0.9133	0.9642
4q21-7p22	0.9051	0.9297
17p13-2p24	0.9018	0.9674
1q41-2p16	0.8844	0.987
2q33-1p31	0.8805	0.9666
1p22-7p22	0.8658	0.8649
2p13-1p35	0.8557	1.0001
11q21-1p36	0.8537	0.9798
4q22-1p36	0.8353	0.9774
5q31-1q21	0.8136	0.8431
11p15-8q24	0.7946	1.0949
1q21-9p22	0.7937	0.8843
1q21-4q25	0.7858	0.8881
1q21-3q29	0.7795	1.5978
12p13-15p13	NA	0.9911
13p13-1p35	NA	NA
13p13-3p25	NA	NA
14q13-22p12	NA	NA
17p11-13p12	NA	NA
1p32-13p13	NA	NA
21p13-4q27	NA	NA
2p25-14p12	NA	NA
2q13-14p13	NA	NA
4q32-14p13	NA	NA
Xq26-14p12	NA	NA

## Sheet: GBM
name	PST.Tx	NT.Tx
17q23-4q13	4.9747	3.9217
4q13-2q14	4.8643	3.6998
5q32-9q13	3.2402	2.2247
10p14-9q13	3.0925	2.9077
11p15-12q11	2.9997	2.5123
22q13-9q13	2.8517	2.6788
Xq21-9q13	2.5069	2.4342
3q12-8p11	1.8148	1.5617
7p11-13q14	1.8062	1.2402
1q12-8q11	1.6093	1.235
22q13-15q11	1.5558	1.5525
7p13-15q13	1.2206	1.2331
11q21-3p13	1.193	1.0835
11q21-4q27	1.1835	1.1067
13q34-7p13	1.1656	0.9659
1q22-16q13	1.1611	1.3696
10p15-16q13	1.1573	0.9445
3p26-10q22	1.1551	0.9749
10p13-16q23	1.1332	0.933
3q24-16q13	1.133	0.9824
17q21-11q13	1.1328	0.9521
3q27-14q32	1.1314	1.1002
21q21-4p14	1.1283	0.9055
10p13-17q22	1.1281	0.941
18q23-20p13	1.1249	0.9694
9q32-6q16	1.1212	1.1352
20p13-16q21	1.1186	1.2125
7p22-1q12	1.114	0.9637
21q22-14q22	1.1069	0.9033
6q26-8p22	1.1063	0.9498
17q24-14q24	1.1056	1.0733
12q22-6p24	1.104	1.0168
13q14-11q21	1.1015	1.0724
17q21-7q33	1.1004	0.9338
3p21-7q34	1.0979	1.1014
3p14-16q22	1.096	1.017
4q23-16q13	1.093	1.1681
13q14-4q25	1.0911	1.0596
20p13-12p13	1.0893	0.9557
15q25-11p13	1.089	1.0088
3p21-16q22	1.0848	1.0769
2q33-4q25	1.0841	0.9974
5q33-4p15	1.078	0.9788
3p21-6p24	1.0766	1.0418
14q13-17q22	1.0744	1.0929
2p15-13q22	1.0738	0.9767
14q24-13q22	1.0718	0.965
4q22-2q23	1.0708	1.0079
9q31-12q15	1.0706	1.0503
9q31-11q13	1.0704	1.0007
11p13-2p14	1.0658	1.1079
2p23-3q24	1.0655	0.9118
6q26-3p23	1.0644	0.9542
9q31-3p25	1.064	0.911
14q13-10q24	1.0634	1.0251
6p22-2q23	1.0612	0.8909
12q15-2q34	1.0604	1.0511
2q32-3q22	1.0585	0.9016
2p23-4p16	1.0538	0.895
21q21-18q21	1.0517	0.9125
20p13-4p15	1.0511	1.0018
5q33-4q27	1.0504	1.066
11q13-8p22	1.0461	1.0079
11q24-2p24	1.046	1.0036
3q21-13q33	1.0443	0.93
13q34-6q16	1.044	1.08
17q24-3q26	1.0438	1.031
3q23-8q22	1.0437	0.9298
6p22-Xp21	1.0437	0.9902
11q24-15q21	1.0431	1.0553
14q24-11q13	1.0425	0.9047
11q13-14q32	1.0423	0.9197
4q22-21q21	1.0423	0.9677
11p13-17p13	1.0419	1.0205
Xq25-3p24	1.0419	0.9186
3q23-13q14	1.0417	1.0555
1q22-16q22	1.0413	0.9751
2q32-6p24	1.039	1.0586
5p15-10p13	1.0355	1.0133
5q33-9p23	1.0353	1.0451
14q24-8q22	1.0352	0.9946
11q24-6q16	1.0349	1.0494
Xq27-7p15	1.0349	1.0547
6q25-9q33	1.0339	1.0514
4q22-8q24	1.032	1.025
Xq28-6p21	1.0319	0.9249
6q25-10p14	1.0315	0.966
11q23-3p14	1.0271	0.9259
11p13-3q21	1.0267	1.0439
9p22-14q21	1.0257	0.9901
15q15-7q33	1.0256	1.0585
3p13-14q32	1.0255	0.9371
11q13-10q22	1.0246	0.8892
12q15-8q13	1.0244	0.9574
6p23-5q33	1.0243	0.9605
5q31-18q23	1.0234	1.0682
6q21-4p14	1.0232	0.8864
4q31-3p14	1.0231	0.9578
18q21-3p23	1.0229	1.0255
18q21-7q22	1.0195	0.9685
7p21-22q13	1.0194	0.9648
17q21-3p13	1.0191	0.9144
7q34-9p23	1.0186	0.9683
3q21-14q21	1.0183	0.9213
4p13-12q15	1.0183	0.9378
6p23-12q13	1.0178	0.8882
18q21-7p13	1.0168	0.948
4q34-13q14	1.0162	0.9966
11q23-3q27	1.0161	1.0057
6q21-12p13	1.0161	0.8797
18q21-10q25	1.016	1.0553
18q21-20p13	1.0158	1.0457
5p14-3p21	1.0153	1.0266
12q13-16q13	1.0147	0.9916
5p14-13q32	1.0147	1.017
6q13-11q21	1.0131	1.076
6q21-14q23	1.0129	1.1072
17q23-6p24	1.0123	0.9204
3p14-14q23	1.012	1.03
5q23-2p21	1.011	0.9816
5q13-13q31	1.0093	1.0309
2q32-10p15	1.0083	0.8678
2p13-12q22	1.0077	0.8487
5q31-7q31	1.0072	1.019
17q23-6q16	1.0068	0.9395
Xq22-7q22	1.006	0.9752
6q13-3p21	1.0053	0.9649
4p14-5p14	1.0042	0.9534
4p16-9p13	1.0037	0.9207
2q31-4p14	1.0036	0.877
18q21-Xq13	1.0033	1.0047
1q44-3q28	1.0031	0.8897
8p22-2q31	1.0023	1.0074
5q22-3q27	1.0022	0.9668
7q21-3p13	1.0021	0.8798
8p21-3p21	1.0011	0.9209
12q23-10q24	1.001	0.9788
5q13-3q21	1.0001	0.9462
Xq22-12q22	0.9992	0.9666
6q24-16q22	0.996	0.9949
6q24-2p23	0.996	0.8745
6p21-3p25	0.9945	0.8527
3p13-12q13	0.9935	0.9296
13q21-14q32	0.993	0.9482
2q14-4q25	0.993	0.8146
2q31-11q23	0.992	0.8949
11p13-8q24	0.9911	1.0236
18q22-3p21	0.991	0.8949
18q21-12q21	0.9894	1.0293
3p22-2p13	0.9889	0.8941
3p13-Xp21	0.9883	0.9896
4q21-7p22	0.988	0.9156
17p13-16q22	0.9873	0.9128
17q21-9q22	0.9835	0.9138
6p21-15q22	0.9819	0.9113
7p13-9q22	0.9809	1.0251
12p12-2p12	0.9807	0.9261
6q13-2p23	0.9801	0.9445
5q22-14q31	0.9797	1.017
6q22-11q21	0.9759	1.0478
3q22-10p15	0.9745	0.9416
18q21-16q22	0.9742	0.9601
13q14-7q32	0.9741	0.9708
15q14-12p13	0.974	0.875
5q22-4q28	0.9736	1.0427
18q21-12p13	0.9732	0.9415
6q23-3p22	0.973	0.9552
18q22-5q13	0.9727	1.0123
7p13-6q14	0.9721	0.887
17p13-2p24	0.9697	0.876
12q14-7p13	0.9694	0.9041
6q15-10p13	0.9679	0.9782
4p16-7q36	0.9668	0.8983
4q12-12q15	0.9663	1.0481
2q33-4p16	0.966	0.9204
2p21-7p14	0.963	1.0041
15q26-9p23	0.9619	0.9087
4q35-Xq24	0.9616	0.9107
9p22-7q32	0.9613	0.9688
6q14-1q22	0.9612	0.895
10q26-2q24	0.9591	0.8638
4q21-7p14	0.955	0.9719
4p16-8q22	0.9542	0.9061
15q26-4q25	0.9457	0.897
2q35-3q29	0.9404	0.8447
6p25-22q13	0.9352	0.9667
4p11-18p11	0.9324	0.8953
1p32-7q35	0.9287	0.9563
2q13-12q13	0.9285	0.862
21q22-9q34	0.926	0.8917
Xq24-7q32	0.9256	0.9018
2p21-9q34	0.9232	0.9034
17q25-11q22	0.9151	0.8849
11p14-3p23	0.9127	0.946
17q25-8q24	0.9104	0.8867
5q34-8p23	0.9103	0.9649
5q22-7q36	0.9056	0.8919
3p23-4q26	0.9048	1.0564
10p13-19p13	0.9047	1.0598
2q23-16q24	0.9043	0.8675
19q13-1q44	0.903	0.8984
4q24-19p13	0.9012	0.9648
13q34-19p13	0.9007	0.8642
5q34-2q37	0.8996	0.9243
1p35-8p21	0.89	0.8961
20q13-11q14	0.8862	0.8969
2q21-7q32	0.8849	1.0569
7p14-3q27	0.8821	0.9843
20p13-9q34	0.8809	0.9371
2p13-1p35	0.8807	0.8113
6q26-2q37	0.8806	0.8488
20q13-2q23	0.8799	0.8825
7p15-1p33	0.8799	0.9031
2q13-19p13	0.8788	0.8569
4q21-2p25	0.8787	0.861
4q23-3q29	0.8765	0.9232
1q42-3p25	0.8753	0.9808
1q31-9p24	0.8738	0.8591
5p13-6p23	0.873	0.8916
13q21-9q34	0.8715	0.8975
19q13-7q32	0.8709	0.8904
11q13-1p22	0.8682	0.9412
6q27-3q22	0.8664	0.9314
3q26-4q26	0.8632	0.9374
1p22-14q32	0.8605	0.9107
10q23-1p22	0.8603	0.9428
18q12-1p34	0.8555	0.9549
5p14-1p22	0.8554	0.9233
3p21-4q26	0.854	1.0047
8q24-2q37	0.8533	0.8256
14q24-16q24	0.8522	0.9225
5q35-12p12	0.8519	0.8876
5q35-3q27	0.8519	0.8917
1p12-20p12	0.8511	0.9547
3p13-2q37	0.851	0.8386
5q22-9q34	0.8457	0.9402
1q24-6p25	0.8452	0.9695
6q23-2p25	0.8435	0.8292
5q35-13q14	0.842	0.881
1p22-7p22	0.8419	0.8612
9p13-7q32	0.8415	0.8875
5q35-4q27	0.8382	0.9207
1p13-21q22	0.8379	0.8419
1q43-9p22	0.832	0.936
1p13-7q36	0.8318	0.8327
11p15-8q24	0.8225	0.9263
3q21-16q24	0.8211	0.8898
2q33-1p31	0.8086	0.8415
10p14-2p25	0.8085	0.8111
1q41-2p16	0.7968	0.8559
1p32-20q13	0.7966	0.8626
6q27-1q24	0.7944	0.9582
11q21-1p36	0.7936	0.7724
1p22-9q34	0.7899	0.8274
3p23-1p36	0.7784	0.7332
1p36-8q13	0.7632	0.7856
4q22-1p36	0.7632	0.7846
1q32-16q13	0.7218	0.9503
5q31-1q21	0.6748	0.7885
1q21-9p22	0.6525	0.7076
1q21-4q25	0.6375	0.694
1q21-3q29	0.6306	0.6944
12p13-15p13	NA	NA
13p13-1p35	NA	NA
13p13-3p25	NA	NA
14q13-22p12	NA	NA
17p11-13p12	NA	NA
1p32-13p13	NA	NA
21p13-4q27	NA	NA
2p25-14p12	NA	NA
2q13-14p13	NA	NA
4q32-14p13	NA	NA
Xq21-14p12	NA	NA
Xq26-14p12	NA	NA

## Sheet: KIRC
name	PST.Tx	NT.Tx
11p15-12q11	3.2382	3.1895
4q13-2q14	2.2126	2.6577
17q23-4q13	2.1706	2.9392
3q12-8p11	2.1349	1.5454
22q13-9q13	1.895	1.8838
6q26-3p23	1.8805	1.0282
Xq21-9q13	1.7702	1.6499
1q22-16q13	1.7058	1.2442
7p22-1q12	1.5572	0.9921
21q22-9q34	1.5391	0.946
7p11-13q14	1.4355	1.8721
6q26-8p22	1.4265	1.0002
2q21-7q32	1.4054	2.2524
13q34-7p13	1.3868	0.9676
3p21-7q34	1.3763	0.8772
22q13-15q11	1.3275	1.2668
12q22-6p24	1.2839	0.9135
5q32-9q13	1.268	1.9381
1q22-16q22	1.2572	0.9657
11q13-8p22	1.2472	0.91
3p21-16q22	1.241	0.8665
18q23-20p13	1.2395	0.8958
11q13-10q22	1.2359	0.8985
7p13-15q13	1.2333	1.0872
11p14-3p23	1.2249	0.9292
15q15-7q33	1.1949	0.9086
10p14-9q13	1.1931	1.966
1q12-8q11	1.1884	1.3002
10p13-17q22	1.1774	0.9445
3p26-10q22	1.1735	0.8467
2q31-11q23	1.1674	0.8434
4q23-16q13	1.1625	0.9444
6q26-2q37	1.1592	0.8398
10p13-16q23	1.1561	0.9412
6q22-11q21	1.1532	0.9205
17q24-14q24	1.1415	0.9462
2q35-3q29	1.1378	0.9348
10p13-19p13	1.1333	0.9214
2q32-10p15	1.1311	0.7925
Xq24-7q32	1.1296	0.8945
6q13-11q21	1.1291	0.9661
4q35-Xq24	1.1261	0.9278
1q24-6p25	1.1259	0.8608
5p15-10p13	1.1225	0.9672
14q24-11q13	1.1194	0.8952
11q13-14q32	1.1115	0.9434
2q23-16q24	1.1085	0.9704
21q21-4p14	1.1026	0.9431
6q13-2p23	1.1022	0.9004
17q21-11q13	1.0986	0.9673
2q31-4p14	1.0955	0.8421
3p23-4q26	1.0918	0.9427
3q27-14q32	1.0901	0.9664
7p21-22q13	1.0867	0.9585
1p12-20p12	1.0856	0.8888
14q24-13q22	1.0849	0.9262
7p13-9q22	1.0829	0.8925
21q22-14q22	1.0802	0.9251
14q13-10q24	1.0795	0.895
3p21-4q26	1.0746	0.8478
1q32-16q13	1.0735	0.7925
12q14-7p13	1.073	0.8715
11p13-3q21	1.0717	0.9439
9q32-6q16	1.0703	0.9817
17q24-3q26	1.0655	0.839
6q14-1q22	1.0634	0.8938
3p14-16q22	1.0628	0.8514
13q14-11q21	1.0618	0.9568
3q22-10p15	1.0617	0.8026
1p22-9q34	1.0615	0.8275
3p23-1p36	1.0611	0.7208
1p22-14q32	1.0609	0.852
13q21-14q32	1.0607	0.9208
18q21-16q22	1.0603	0.9203
21q21-18q21	1.0585	0.9315
6q13-3p21	1.0561	0.8807
18q21-Xq13	1.0541	0.9073
11p13-8q24	1.0531	0.9649
18q21-7q22	1.0524	0.9164
17q25-11q22	1.0513	0.8955
17q23-6p24	1.0491	0.9537
5q22-14q31	1.0477	0.8936
4q21-7p22	1.0458	0.8919
11q21-3p13	1.0455	0.9122
14q24-16q24	1.0453	0.9086
6q24-16q22	1.0451	0.9263
18q21-20p13	1.0444	0.9158
4q12-12q15	1.0443	0.9068
5q33-9p23	1.0439	0.9444
1q43-9p22	1.041	0.8845
14q13-17q22	1.0403	0.9156
18q21-12q21	1.0402	0.9178
14q24-8q22	1.0391	0.907
1q31-9p24	1.039	0.8604
9p22-14q21	1.0383	0.9263
2p15-13q22	1.0369	0.945
11q21-4q27	1.0357	0.9936
18q21-7p13	1.035	0.8992
20p13-12p13	1.0338	0.8911
18q21-3p23	1.0324	0.8965
6p22-Xp21	1.0321	0.9219
17p13-16q22	1.0317	0.9338
12q13-16q13	1.0308	0.913
18q21-10q25	1.0305	0.9089
13q14-7q32	1.0301	0.9387
3p21-6p24	1.0295	0.8712
5q33-4q27	1.0286	0.9374
18q21-12p13	1.0276	0.9027
6p21-15q22	1.0274	0.8723
3q23-8q22	1.0273	0.9064
5q22-4q28	1.0266	0.9219
2p21-9q34	1.0256	0.8855
20p13-9q34	1.0233	0.9339
9q31-12q15	1.023	0.9114
1p35-8p21	1.0221	0.8898
9p22-7q32	1.0217	0.9229
Xq27-7p15	1.0213	0.9366
5p14-3p21	1.0211	0.9081
6p23-5q33	1.0201	0.9222
7p13-6q14	1.0186	0.9119
5q22-7q36	1.0185	0.8896
11p13-2p14	1.0178	1.018
3p14-14q23	1.0178	0.8471
6q21-14q23	1.0174	0.9246
Xq22-12q22	1.0166	0.9009
17q25-8q24	1.0164	0.9039
11p13-17p13	1.0161	1.0214
4q22-21q21	1.0151	0.9604
8p22-2q31	1.015	0.9097
5p13-6p23	1.0134	0.8964
13q14-4q25	1.0131	0.9472
13q34-19p13	1.0123	0.9046
20q13-11q14	1.0122	0.9218
5q22-3q27	1.0119	0.8484
7p15-1p33	1.0113	0.8626
2q32-6p24	1.011	0.8511
10p15-16q13	1.0108	0.859
2p13-12q22	1.0099	0.8546
12q23-10q24	1.0098	0.9208
5q35-4q27	1.009	0.9189
5q22-9q34	1.0089	0.8833
6q24-2p23	1.0086	0.8486
6q25-9q33	1.008	0.9439
7p14-3q27	1.0071	0.854
9q31-11q13	1.0068	0.9587
20p13-16q21	1.0066	0.9233
Xq22-7q22	1.0053	0.9116
4q34-13q14	1.005	0.9163
19q13-7q32	1.0044	0.9215
5q35-13q14	1.0044	0.91
15q25-11p13	1.0035	0.9092
5q13-13q31	1.0035	0.9372
Xq25-3p24	1.0034	0.8269
5p14-13q32	1.002	0.9646
6q25-10p14	0.9999	0.9449
13q34-6q16	0.9994	0.9309
Xq28-6p21	0.9971	0.9226
18q22-5q13	0.9962	0.9359
6q15-10p13	0.9952	0.8886
3p22-2p13	0.995	0.795
6p21-3p25	0.9941	0.8646
5q23-2p21	0.994	0.9003
1p22-7p22	0.9932	0.8076
4q22-2q23	0.9932	0.9282
10q26-2q24	0.9931	0.8856
4q21-7p14	0.9927	0.9152
5q34-8p23	0.9923	0.9288
4p14-5p14	0.9922	0.9083
12q15-8q13	0.9912	0.9163
3q24-16q13	0.9912	0.9041
2p21-7p14	0.9911	0.8865
6q27-1q24	0.9897	0.8512
17q23-6q16	0.9892	0.9192
11q24-6q16	0.9877	0.9445
6p23-12q13	0.9874	0.9026
15q14-12p13	0.9862	0.9007
6p22-2q23	0.9862	0.9056
4q24-19p13	0.9846	0.9176
3q21-13q33	0.9841	0.8643
9q31-3p25	0.9834	0.8546
6q21-12p13	0.9824	0.9021
11q24-15q21	0.9817	0.951
4p13-12q15	0.9817	0.9066
2q33-4q25	0.9811	0.8499
7q21-3p13	0.9809	0.8948
12p12-2p12	0.9782	0.8647
6p25-22q13	0.9781	0.9518
1p32-7q35	0.9778	0.9024
4p16-9p13	0.9772	0.8795
4p16-8q22	0.9771	0.8821
15q26-9p23	0.9768	0.9252
10q23-1p22	0.9747	0.8762
6q21-4p14	0.9747	0.8902
19q13-1q44	0.9744	0.8683
5q31-7q31	0.9734	0.9576
3q21-14q21	0.9724	0.8728
13q21-9q34	0.9706	0.9038
17q21-9q22	0.97	0.9425
17q21-3p13	0.9698	0.8876
2q33-4p16	0.9696	0.872
3p13-14q32	0.9696	0.978
5q31-18q23	0.9688	0.9103
4q31-3p14	0.9666	0.849
4q22-8q24	0.9665	0.9637
17q21-7q33	0.9664	0.9694
1p32-20q13	0.9632	0.8893
11q23-3q27	0.9601	0.8673
5q35-3q27	0.9598	0.9023
20q13-2q23	0.9572	0.8812
3p13-Xp21	0.9564	0.8849
5q34-2q37	0.9558	0.8627
8p21-3p21	0.9551	0.8666
3q26-4q26	0.9541	0.8029
11q13-1p22	0.9534	0.8502
3q23-13q14	0.9515	0.9134
3p13-2q37	0.9511	0.7927
3p13-12q13	0.9503	0.8752
7q34-9p23	0.9485	0.9178
18q12-1p34	0.9481	0.866
12q15-2q34	0.948	0.8722
9p13-7q32	0.9438	0.8908
4q21-2p25	0.9429	0.8604
20p13-4p15	0.9419	0.9107
1p13-21q22	0.9414	0.8583
10p14-2p25	0.9411	0.8204
5q13-3q21	0.941	0.8733
8q24-2q37	0.9394	0.8149
15q26-4q25	0.9369	0.9123
5q35-12p12	0.9356	0.9178
11q24-2p24	0.9353	0.8679
11q23-3p14	0.9339	0.8285
1q42-3p25	0.9337	0.8177
4p11-18p11	0.9319	0.9387
2p23-3q24	0.9312	0.8402
18q22-3p21	0.9299	0.8512
6q27-3q22	0.9288	0.8394
6q23-3p22	0.9281	0.8433
4p16-7q36	0.9256	0.8805
5p14-1p22	0.9252	0.8894
4q23-3q29	0.9242	0.8604
2q13-19p13	0.9211	0.8918
17p13-2p24	0.9207	0.828
5q33-4p15	0.9193	0.947
2q32-3q22	0.9186	0.7936
2p23-4p16	0.9178	0.853
11q21-1p36	0.9143	0.7711
3q21-16q24	0.9135	0.8672
1p36-8q13	0.912	0.7814
2q13-12q13	0.9114	0.8783
6q23-2p25	0.9091	0.8245
1q44-3q28	0.9073	0.8107
1q41-2p16	0.9069	0.8147
1p13-7q36	0.9006	0.8384
2q33-1p31	0.8938	0.776
4q22-1p36	0.8902	0.7794
2p13-1p35	0.8873	0.8254
1q21-4q25	0.8817	0.7926
1q21-9p22	0.8603	0.8042
11p15-8q24	0.854	0.8792
2q14-4q25	0.8463	0.7716
1q21-3q29	0.8418	0.7546
5q31-1q21	0.7897	0.8072
12p13-15p13	NA	NA
13p13-1p35	NA	NA
13p13-3p25	NA	NA
14q13-22p12	NA	NA
17p11-13p12	NA	NA
1p32-13p13	NA	NA
21p13-4q27	NA	NA
2p25-14p12	NA	NA
2q13-14p13	NA	NA
4q32-14p13	NA	NA
Xq21-14p12	NA	NA
Xq26-14p12	NA	NA

## Sheet: LAML
name	PST.Tx	NT.Tx
11p15-12q11	3.2382	3.1895
4q13-2q14	2.2126	2.6577
17q23-4q13	2.1706	2.9392
3q12-8p11	2.1349	1.5454
22q13-9q13	1.895	1.8838
6q26-3p23	1.8805	1.0282
Xq21-9q13	1.7702	1.6499
1q22-16q13	1.7058	1.2442
7p22-1q12	1.5572	0.9921
21q22-9q34	1.5391	0.946
7p11-13q14	1.4355	1.8721
6q26-8p22	1.4265	1.0002
2q21-7q32	1.4054	2.2524
13q34-7p13	1.3868	0.9676
3p21-7q34	1.3763	0.8772
22q13-15q11	1.3275	1.2668
12q22-6p24	1.2839	0.9135
5q32-9q13	1.268	1.9381
1q22-16q22	1.2572	0.9657
11q13-8p22	1.2472	0.91
3p21-16q22	1.241	0.8665
18q23-20p13	1.2395	0.8958
11q13-10q22	1.2359	0.8985
7p13-15q13	1.2333	1.0872
11p14-3p23	1.2249	0.9292
15q15-7q33	1.1949	0.9086
10p14-9q13	1.1931	1.966
1q12-8q11	1.1884	1.3002
10p13-17q22	1.1774	0.9445
3p26-10q22	1.1735	0.8467
2q31-11q23	1.1674	0.8434
4q23-16q13	1.1625	0.9444
6q26-2q37	1.1592	0.8398
10p13-16q23	1.1561	0.9412
6q22-11q21	1.1532	0.9205
17q24-14q24	1.1415	0.9462
2q35-3q29	1.1378	0.9348
10p13-19p13	1.1333	0.9214
2q32-10p15	1.1311	0.7925
Xq24-7q32	1.1296	0.8945
6q13-11q21	1.1291	0.9661
4q35-Xq24	1.1261	0.9278
1q24-6p25	1.1259	0.8608
5p15-10p13	1.1225	0.9672
14q24-11q13	1.1194	0.8952
11q13-14q32	1.1115	0.9434
2q23-16q24	1.1085	0.9704
21q21-4p14	1.1026	0.9431
6q13-2p23	1.1022	0.9004
17q21-11q13	1.0986	0.9673
2q31-4p14	1.0955	0.8421
3p23-4q26	1.0918	0.9427
3q27-14q32	1.0901	0.9664
7p21-22q13	1.0867	0.9585
1p12-20p12	1.0856	0.8888
14q24-13q22	1.0849	0.9262
7p13-9q22	1.0829	0.8925
21q22-14q22	1.0802	0.9251
14q13-10q24	1.0795	0.895
3p21-4q26	1.0746	0.8478
1q32-16q13	1.0735	0.7925
12q14-7p13	1.073	0.8715
11p13-3q21	1.0717	0.9439
9q32-6q16	1.0703	0.9817
17q24-3q26	1.0655	0.839
6q14-1q22	1.0634	0.8938
3p14-16q22	1.0628	0.8514
13q14-11q21	1.0618	0.9568
3q22-10p15	1.0617	0.8026
1p22-9q34	1.0615	0.8275
3p23-1p36	1.0611	0.7208
1p22-14q32	1.0609	0.852
13q21-14q32	1.0607	0.9208
18q21-16q22	1.0603	0.9203
21q21-18q21	1.0585	0.9315
6q13-3p21	1.0561	0.8807
18q21-Xq13	1.0541	0.9073
11p13-8q24	1.0531	0.9649
18q21-7q22	1.0524	0.9164
17q25-11q22	1.0513	0.8955
17q23-6p24	1.0491	0.9537
5q22-14q31	1.0477	0.8936
4q21-7p22	1.0458	0.8919
11q21-3p13	1.0455	0.9122
14q24-16q24	1.0453	0.9086
6q24-16q22	1.0451	0.9263
18q21-20p13	1.0444	0.9158
4q12-12q15	1.0443	0.9068
5q33-9p23	1.0439	0.9444
1q43-9p22	1.041	0.8845
14q13-17q22	1.0403	0.9156
18q21-12q21	1.0402	0.9178
14q24-8q22	1.0391	0.907
1q31-9p24	1.039	0.8604
9p22-14q21	1.0383	0.9263
2p15-13q22	1.0369	0.945
11q21-4q27	1.0357	0.9936
18q21-7p13	1.035	0.8992
20p13-12p13	1.0338	0.8911
18q21-3p23	1.0324	0.8965
6p22-Xp21	1.0321	0.9219
17p13-16q22	1.0317	0.9338
12q13-16q13	1.0308	0.913
18q21-10q25	1.0305	0.9089
13q14-7q32	1.0301	0.9387
3p21-6p24	1.0295	0.8712
5q33-4q27	1.0286	0.9374
18q21-12p13	1.0276	0.9027
6p21-15q22	1.0274	0.8723
3q23-8q22	1.0273	0.9064
5q22-4q28	1.0266	0.9219
2p21-9q34	1.0256	0.8855
20p13-9q34	1.0233	0.9339
9q31-12q15	1.023	0.9114
1p35-8p21	1.0221	0.8898
9p22-7q32	1.0217	0.9229
Xq27-7p15	1.0213	0.9366
5p14-3p21	1.0211	0.9081
6p23-5q33	1.0201	0.9222
7p13-6q14	1.0186	0.9119
5q22-7q36	1.0185	0.8896
11p13-2p14	1.0178	1.018
3p14-14q23	1.0178	0.8471
6q21-14q23	1.0174	0.9246
Xq22-12q22	1.0166	0.9009
17q25-8q24	1.0164	0.9039
11p13-17p13	1.0161	1.0214
4q22-21q21	1.0151	0.9604
8p22-2q31	1.015	0.9097
5p13-6p23	1.0134	0.8964
13q14-4q25	1.0131	0.9472
13q34-19p13	1.0123	0.9046
20q13-11q14	1.0122	0.9218
5q22-3q27	1.0119	0.8484
7p15-1p33	1.0113	0.8626
2q32-6p24	1.011	0.8511
10p15-16q13	1.0108	0.859
2p13-12q22	1.0099	0.8546
12q23-10q24	1.0098	0.9208
5q35-4q27	1.009	0.9189
5q22-9q34	1.0089	0.8833
6q24-2p23	1.0086	0.8486
6q25-9q33	1.008	0.9439
7p14-3q27	1.0071	0.854
9q31-11q13	1.0068	0.9587
20p13-16q21	1.0066	0.9233
Xq22-7q22	1.0053	0.9116
4q34-13q14	1.005	0.9163
19q13-7q32	1.0044	0.9215
5q35-13q14	1.0044	0.91
15q25-11p13	1.0035	0.9092
5q13-13q31	1.0035	0.9372
Xq25-3p24	1.0034	0.8269
5p14-13q32	1.002	0.9646
6q25-10p14	0.9999	0.9449
13q34-6q16	0.9994	0.9309
Xq28-6p21	0.9971	0.9226
18q22-5q13	0.9962	0.9359
6q15-10p13	0.9952	0.8886
3p22-2p13	0.995	0.795
6p21-3p25	0.9941	0.8646
5q23-2p21	0.994	0.9003
1p22-7p22	0.9932	0.8076
4q22-2q23	0.9932	0.9282
10q26-2q24	0.9931	0.8856
4q21-7p14	0.9927	0.9152
5q34-8p23	0.9923	0.9288
4p14-5p14	0.9922	0.9083
12q15-8q13	0.9912	0.9163
3q24-16q13	0.9912	0.9041
2p21-7p14	0.9911	0.8865
6q27-1q24	0.9897	0.8512
17q23-6q16	0.9892	0.9192
11q24-6q16	0.9877	0.9445
6p23-12q13	0.9874	0.9026
15q14-12p13	0.9862	0.9007
6p22-2q23	0.9862	0.9056
4q24-19p13	0.9846	0.9176
3q21-13q33	0.9841	0.8643
9q31-3p25	0.9834	0.8546
6q21-12p13	0.9824	0.9021
11q24-15q21	0.9817	0.951
4p13-12q15	0.9817	0.9066
2q33-4q25	0.9811	0.8499
7q21-3p13	0.9809	0.8948
12p12-2p12	0.9782	0.8647
6p25-22q13	0.9781	0.9518
1p32-7q35	0.9778	0.9024
4p16-9p13	0.9772	0.8795
4p16-8q22	0.9771	0.8821
15q26-9p23	0.9768	0.9252
10q23-1p22	0.9747	0.8762
6q21-4p14	0.9747	0.8902
19q13-1q44	0.9744	0.8683
5q31-7q31	0.9734	0.9576
3q21-14q21	0.9724	0.8728
13q21-9q34	0.9706	0.9038
17q21-9q22	0.97	0.9425
17q21-3p13	0.9698	0.8876
2q33-4p16	0.9696	0.872
3p13-14q32	0.9696	0.978
5q31-18q23	0.9688	0.9103
4q31-3p14	0.9666	0.849
4q22-8q24	0.9665	0.9637
17q21-7q33	0.9664	0.9694
1p32-20q13	0.9632	0.8893
11q23-3q27	0.9601	0.8673
5q35-3q27	0.9598	0.9023
20q13-2q23	0.9572	0.8812
3p13-Xp21	0.9564	0.8849
5q34-2q37	0.9558	0.8627
8p21-3p21	0.9551	0.8666
3q26-4q26	0.9541	0.8029
11q13-1p22	0.9534	0.8502
3q23-13q14	0.9515	0.9134
3p13-2q37	0.9511	0.7927
3p13-12q13	0.9503	0.8752
7q34-9p23	0.9485	0.9178
18q12-1p34	0.9481	0.866
12q15-2q34	0.948	0.8722
9p13-7q32	0.9438	0.8908
4q21-2p25	0.9429	0.8604
20p13-4p15	0.9419	0.9107
1p13-21q22	0.9414	0.8583
10p14-2p25	0.9411	0.8204
5q13-3q21	0.941	0.8733
8q24-2q37	0.9394	0.8149
15q26-4q25	0.9369	0.9123
5q35-12p12	0.9356	0.9178
11q24-2p24	0.9353	0.8679
11q23-3p14	0.9339	0.8285
1q42-3p25	0.9337	0.8177
4p11-18p11	0.9319	0.9387
2p23-3q24	0.9312	0.8402
18q22-3p21	0.9299	0.8512
6q27-3q22	0.9288	0.8394
6q23-3p22	0.9281	0.8433
4p16-7q36	0.9256	0.8805
5p14-1p22	0.9252	0.8894
4q23-3q29	0.9242	0.8604
2q13-19p13	0.9211	0.8918
17p13-2p24	0.9207	0.828
5q33-4p15	0.9193	0.947
2q32-3q22	0.9186	0.7936
2p23-4p16	0.9178	0.853
11q21-1p36	0.9143	0.7711
3q21-16q24	0.9135	0.8672
1p36-8q13	0.912	0.7814
2q13-12q13	0.9114	0.8783
6q23-2p25	0.9091	0.8245
1q44-3q28	0.9073	0.8107
1q41-2p16	0.9069	0.8147
1p13-7q36	0.9006	0.8384
2q33-1p31	0.8938	0.776
4q22-1p36	0.8902	0.7794
2p13-1p35	0.8873	0.8254
1q21-4q25	0.8817	0.7926
1q21-9p22	0.8603	0.8042
11p15-8q24	0.854	0.8792
2q14-4q25	0.8463	0.7716
1q21-3q29	0.8418	0.7546
5q31-1q21	0.7897	0.8072
12p13-15p13	NA	NA
13p13-1p35	NA	NA
13p13-3p25	NA	NA
14q13-22p12	NA	NA
17p11-13p12	NA	NA
1p32-13p13	NA	NA
21p13-4q27	NA	NA
2p25-14p12	NA	NA
2q13-14p13	NA	NA
4q32-14p13	NA	NA
Xq21-14p12	NA	NA
Xq26-14p12	NA	NA

## Sheet: LUAD
name	PST.Tx	NT.Tx
11p15-12q11	1.1347	1.0211
6q22-11q21	1.0356	1.0228
22q13-15q11	1.0081	1.3203
Xq21-9q13	0.9775	1.1044
6q15-10p13	0.9768	1.0341
21q22-14q22	0.9744	1.0457
10p14-9q13	0.9698	1.1961
22q13-9q13	0.965	1.5739
9p22-14q21	0.9632	0.9964
5q33-9p23	0.9626	1.0713
5q33-4q27	0.9529	1.0793
5q13-13q31	0.9508	1.0192
1q22-16q13	0.949	0.9672
13q21-14q32	0.9481	1.0005
5q32-9q13	0.9478	1.194
7p21-22q13	0.9471	1.0592
18q21-Xq13	0.9459	1.0394
11q24-6q16	0.9457	1.0219
17q24-14q24	0.9452	1.1208
Xq28-6p21	0.9443	1.0383
12q13-16q13	0.9441	0.9917
18q21-10q25	0.9436	1.0444
7p13-15q13	0.9432	1.0585
14q24-13q22	0.9427	0.9938
11q24-15q21	0.9425	1.0243
17q23-6q16	0.9424	0.9925
Xq22-7q22	0.9422	1.0928
6p23-5q33	0.9421	1.0436
Xq27-7p15	0.9413	1.0251
12q23-10q24	0.9406	1.0106
11p13-8q24	0.9398	1.0612
Xq26-14p12	0.9398	NA
15q15-7q33	0.9392	1.0077
18q21-12q21	0.9387	1.0253
4q23-16q13	0.9387	0.9835
20q13-11q14	0.9369	0.9746
5q22-7q36	0.9369	0.9907
5q34-8p23	0.9357	1.0741
9q32-6q16	0.9356	1.0901
17q23-6p24	0.9336	1.006
6q21-14q23	0.9333	1.0198
18q21-7q22	0.9324	1.0164
5q31-7q31	0.932	1.0238
17q25-8q24	0.9314	0.9983
18q21-12p13	0.9311	1.0247
5q22-14q31	0.9306	1.0436
11p14-3p23	0.9304	1.0826
5p14-13q32	0.9302	0.9786
12q14-7p13	0.9298	1.0395
18q21-16q22	0.9291	1.0202
6p23-12q13	0.9288	0.9756
7p14-3q27	0.9285	1.0617
18q21-20p13	0.9281	1.0287
21q21-18q21	0.9281	1.0059
7q34-9p23	0.9281	1.0285
7p13-6q14	0.9272	1.032
5p13-6p23	0.9271	0.9991
6q13-11q21	0.9271	0.9836
18q22-5q13	0.9266	1.0111
12q15-8q13	0.9262	1.0303
Xq22-12q22	0.9262	1.1432
9p22-7q32	0.9261	0.9712
11p13-17p13	0.9257	1.0796
13q34-6q16	0.9257	0.9678
4q34-13q14	0.9255	0.9687
6q21-12p13	0.9247	1.0245
17q25-11q22	0.9244	0.9885
17q21-7q33	0.924	1.0233
6q25-10p14	0.9239	0.9965
21q22-9q34	0.9238	1.0389
14q24-8q22	0.9236	0.9912
5p15-10p13	0.9234	1.0105
15q25-11p13	0.9232	0.9937
18q21-7p13	0.9228	1.029
14q13-17q22	0.9223	1.004
6p25-22q13	0.9217	0.9685
17q21-11q13	0.9205	1.0102
15q26-9p23	0.9202	1.0501
3q12-8p11	0.9195	1.1834
12q22-6p24	0.9192	1.0172
14q13-10q24	0.9189	1.0023
14q24-11q13	0.9182	0.9885
13q14-11q21	0.9171	1.0123
18q21-3p23	0.9168	1.0202
5q31-18q23	0.9164	1.0378
6q24-16q22	0.9163	0.9771
15q14-12p13	0.9162	0.99
6p21-15q22	0.9148	0.9675
17q21-9q22	0.9144	1.0366
14q24-16q24	0.9143	0.9627
13q21-9q34	0.9139	0.9924
5q35-12p12	0.9113	1.0004
5q35-13q14	0.9113	1.0075
6q14-1q22	0.9111	0.9843
6p22-Xp21	0.9093	1.0107
17p13-16q22	0.9085	0.9952
7p13-9q22	0.9084	1.0373
11p15-8q24	0.9083	1.0176
18q23-20p13	0.9082	0.9718
11q13-8p22	0.9068	1.0196
9q31-12q15	0.9052	1.0713
11q23-3q27	0.9051	1.0293
Xq24-7q32	0.905	1.0103
1p12-20p12	0.9044	0.9813
11q13-14q32	0.904	1.0137
13q14-7q32	0.9036	0.9837
20p13-12p13	0.9026	1.0036
6q26-8p22	0.9025	1.0055
20p13-16q21	0.9024	0.9927
10p13-16q23	0.9022	1.0427
10p15-16q13	0.9022	0.9516
2p15-13q22	0.902	0.9425
1p35-8p21	0.9005	0.9853
1q12-8q11	0.9	1.2227
10p13-17q22	0.8997	1.0399
5q23-2p21	0.8994	0.9523
4q12-12q15	0.8982	1.0067
11q21-3p13	0.8978	1.156
9q31-11q13	0.8976	1.0534
6q25-9q33	0.8974	0.9661
4q35-Xq24	0.8969	1.0337
11q13-10q22	0.8967	1.0194
5q35-4q27	0.8964	1.0368
7q21-3p13	0.8959	1.0094
5q13-3q21	0.8939	1.0194
11q21-4q27	0.8935	1.1588
1q22-16q22	0.8917	1.0339
19q13-7q32	0.8906	0.9932
3q23-13q14	0.8906	0.9972
20q13-2q23	0.8886	0.9426
4p14-5p14	0.8886	0.9974
2p21-7p14	0.885	0.9541
3q23-8q22	0.8844	1.0045
8p21-3p21	0.8844	1.0175
4q21-7p14	0.8839	1.0441
3p13-Xp21	0.8836	0.9683
3p13-12q13	0.8835	1.0345
5q35-3q27	0.8835	1.0326
5q22-9q34	0.8833	0.9972
17q23-4q13	0.8821	1.4319
7p15-1p33	0.8821	0.9855
11p13-2p14	0.882	1.0318
4q22-8q24	0.8816	1.0787
4q22-21q21	0.8803	1.0823
2q13-12q13	0.8797	1.0055
3p13-14q32	0.8794	1.0047
7p11-13q14	0.8794	0.9397
5q22-3q27	0.8789	1.0223
6p22-2q23	0.8787	1.0122
4p16-7q36	0.8782	0.9937
6p21-3p25	0.878	0.9888
2q23-16q24	0.8779	1.008
4p16-9p13	0.8776	1.025
21q21-4p14	0.877	1.0372
3q27-14q32	0.8768	1.0208
3q21-14q21	0.8757	0.9972
4p13-12q15	0.8753	1.047
12q15-2q34	0.8748	1.0942
4p16-8q22	0.8744	0.9979
6q13-2p23	0.8733	0.9063
6q21-4p14	0.8726	1.0084
13q14-4q25	0.8724	1.0028
4p11-18p11	0.8721	1.2891
15q26-4q25	0.8713	1.0518
19q13-1q44	0.8702	0.9576
3p23-4q26	0.8693	1.0669
4q21-7p22	0.8693	1.03
8q24-2q37	0.8688	0.9889
11q24-2p24	0.8671	0.9773
17q21-3p13	0.8669	0.9971
10q23-1p22	0.8661	1.0113
18q22-3p21	0.8659	1.0098
1q43-9p22	0.8658	1.0489
2q31-11q23	0.8658	0.9509
1p32-7q35	0.8656	0.915
1p22-14q32	0.8648	0.9488
2p13-12q22	0.8641	0.956
4q24-19p13	0.8639	0.9572
11q23-3p14	0.8635	1.0284
5p14-3p21	0.8634	0.9837
5p14-1p22	0.8628	0.9513
3q22-10p15	0.8606	0.9734
9q31-3p25	0.8603	1.0758
5q34-2q37	0.8594	1.0938
18q12-1p34	0.8583	0.9719
10p13-19p13	0.8578	0.9766
6q24-2p23	0.8573	0.931
1q44-3q28	0.8571	0.9634
3p21-6p24	0.8571	1.0013
1p22-9q34	0.8564	0.9727
1p32-13p13	0.8562	NA
6q23-3p22	0.8562	0.9767
3q21-13q33	0.856	0.9937
1p13-21q22	0.8556	0.9208
1p32-20q13	0.8554	0.9107
11p13-3q21	0.8552	1.0755
2q35-3q29	0.8542	0.9929
1p22-7p22	0.8536	0.9409
3p21-16q22	0.8534	1.0037
11q13-1p22	0.8523	0.9756
3p21-7q34	0.8517	0.9981
3p26-10q22	0.8503	0.9947
1q32-16q13	0.8501	0.96
9p13-7q32	0.8497	0.9713
6q26-3p23	0.8491	0.9506
2q32-6p24	0.8484	0.98
3p14-14q23	0.8482	1.0445
17p13-2p24	0.848	0.9535
3p14-16q22	0.8475	1.0448
6q27-3q22	0.8475	0.9998
1q24-6p25	0.8462	0.9894
2q33-4q25	0.8462	0.9938
6q13-3p21	0.8462	0.9955
2p21-9q34	0.8454	0.9335
Xq25-3p24	0.8448	0.9844
4q22-2q23	0.8443	1.0343
1p13-7q36	0.8431	0.9101
6q23-2p25	0.8427	0.9203
6q27-1q24	0.8417	0.942
12p12-2p12	0.841	0.9415
2q32-10p15	0.8404	0.9736
20p13-9q34	0.8403	0.915
8p22-2q31	0.8401	0.9729
10p14-2p25	0.8376	0.9322
4q23-3q29	0.8362	0.9812
7p22-1q12	0.8353	1.0645
13q34-19p13	0.833	0.8938
5q22-4q28	0.8301	1.0271
3p22-2p13	0.8297	0.9681
3q24-16q13	0.8295	0.972
2q13-19p13	0.8281	0.9418
2q31-4p14	0.8254	0.9324
6q26-2q37	0.8252	1.0262
4q13-2q14	0.822	1.4433
1q31-9p24	0.8206	1.0169
3q21-16q24	0.8203	0.9743
5q33-4p15	0.8187	1.0556
2p23-3q24	0.8178	0.9871
4q21-2p25	0.817	0.9778
2p13-1p35	0.8133	0.9135
17q24-3q26	0.8131	1.0907
3p21-4q26	0.8123	0.9829
2q33-4p16	0.8096	1.002
13q34-7p13	0.8069	0.8695
3p13-2q37	0.7946	0.9882
2q32-3q22	0.7944	0.9586
1q41-2p16	0.7924	0.9187
1q42-3p25	0.7922	0.9816
2q21-7q32	0.7913	1.0897
2p23-4p16	0.7909	1.0138
2q14-4q25	0.7882	0.9138
10q26-2q24	0.7865	0.9864
20p13-4p15	0.7801	1.0083
1q21-9p22	0.7752	0.8161
2q33-1p31	0.775	0.9304
1p36-8q13	0.7677	0.8915
5q31-1q21	0.7669	0.8548
3q26-4q26	0.7634	1.0165
11q21-1p36	0.7596	0.9136
4q31-3p14	0.7582	1.066
1q21-3q29	0.7391	0.8227
1q21-4q25	0.7387	0.8124
4q22-1p36	0.7265	0.9513
3p23-1p36	0.7206	0.9039
12p13-15p13	NA	NA
13p13-1p35	NA	NA
13p13-3p25	NA	NA
14q13-22p12	NA	NA
17p11-13p12	NA	NA
21p13-4q27	NA	NA
2p25-14p12	NA	NA
2q13-14p13	NA	NA
4q32-14p13	NA	NA
Xq21-14p12	NA	NA
